# Supplementary material for: Photokinetics of Photothermal Reactions
Source: Molecules. 2025 Jan 15;30(2):330. doi: 10.3390/molecules30020330 (PMC11767552; doi:10.3390/molecules30020330)
Supplement: Supplementary file 1 [file molecules-30-00330-s001.zip]

Archive with 1 entries (1 files):
- molecules-3350038-supplementary.pdf
